# Supplementary material for: Obesity and Hyperandrogenemia in Polycystic Ovary Syndrome: Clinical Implications
Source: J Pers Med. 2023 Aug 28;13(9):1319. doi: 10.3390/jpm13091319 (PMC10533085; doi:10.3390/jpm13091319)
Supplement: Supplementary file 1 [file jpm-13-01319-s001.zip]

Archive with 1 entries (1 files):
- jpm-2516266-supplementary.pdf
